# Supplementary material for: Polyandry blocks gene drive in a wild house mouse population
Source: Nat Commun. 2020 Nov 4;11:5590. doi: 10.1038/s41467-020-18967-8 (PMC7643059; doi:10.1038/s41467-020-18967-8)
Supplement: Supplementary file 4 — Source Data [file 41467_2020_18967_MOESM4_ESM.xlsx]

## Sheet: Figure 1
LitterID	MotherID	Polyandry	litterSize	genotype	populationSize	temperature
1	1	0	2	t	43	17.7
2	2	1	2	wt	66	14.7
3	3	0	3	t	43	17.7
4	4	0	5	wt	43	13.3
5	4	0	7	wt	43	22.5
6	4	0	9	wt	66	14.7
7	4	1	5	wt	46	2.5
8	5	0	6	t	43	13.3
9	5	0	5	t	43	17.7
10	5	0	6	t	43	22.5
11	5	0	5	t	66	22.5
12	5	0	3	t	44	16.9
13	5	0	3	t	67	12.7
14	6	0	2	t	43	13.3
15	6	0	6	t	43	22.5
16	6	1	3	t	66	14.7
17	6	0	2	t	67	7
18	7	0	6	wt	43	13.3
19	7	0	2	wt	43	17.7
20	7	0	2	wt	43	17.7
21	7	0	3	wt	66	22.5
22	7	1	6	wt	44	16.9
23	7	1	5	wt	81	13.9
24	7	0	2	wt	87	14.6
25	7	0	2	wt	79	17.6
26	7	1	2	wt	80	17
27	8	0	6	wt	43	13.3
28	8	0	5	wt	43	17.7
29	8	0	5	wt	66	14.7
30	8	1	5	wt	44	12.7
31	8	0	5	wt	97	4.5
32	8	0	4	wt	87	13.9
33	8	1	3	wt	87	14.6
34	8	1	2	wt	79	17.2
35	9	1	4	wt	75	14.7
36	9	1	7	wt	44	12.7
37	10	0	2	t	43	13.3
38	11	0	3	wt	43	13.3
39	11	0	4	wt	43	17.7
40	11	0	6	wt	66	22.5
41	11	1	4	wt	44	16.9
42	11	0	2	wt	67	7
43	12	0	6	wt	43	17.7
44	13	0	2	wt	43	13.3
45	13	0	8	wt	43	17.7
46	13	1	3	wt	75	14.7
47	14	0	3	wt	43	13.3
48	14	0	3	wt	43	17.7
49	14	0	4	wt	66	14.7
50	15	0	2	t	43	17.7
51	15	0	2	t	66	22.5
52	16	0	5	wt	43	13.3
53	16	0	7	wt	43	22.5
54	16	0	6	wt	66	22.5
55	16	0	7	wt	44	16.9
56	17	0	6	wt	43	13.3
57	17	1	10	wt	43	17.7
58	17	0	7	wt	66	22.5
59	17	1	8	wt	44	16.9
60	17	1	5	wt	46	2.5
61	17	1	4	wt	81	13.9
62	18	0	4	t	43	13.3
63	18	1	3	t	43	17.7
64	18	0	5	t	81	13.9
65	19	0	4	t	43	13.3
66	19	1	5	t	43	17.7
67	19	0	3	t	87	13.9
68	19	0	3	t	87	17.2
69	19	0	3	t	80	17
70	20	0	4	wt	43	13.3
71	20	1	5	wt	81	13.9
72	21	0	7	wt	43	13.3
73	21	0	7	wt	43	17.7
74	21	0	8	wt	66	22.5
75	21	1	5	wt	44	16.9
76	22	0	3	t	43	13.3
77	22	1	2	t	66	22.5
78	22	0	2	t	66	14.7
79	23	0	2	t	43	13.3
80	23	0	4	t	43	17.7
81	23	1	5	t	75	14.7
82	23	0	2	t	87	14.6
83	24	0	2	wt	43	13.3
84	25	0	2	t	66	22.5
85	25	0	7	t	44	16.9
86	26	0	2	t	43	13.3
87	26	0	2	t	43	17.7
88	26	1	4	t	43	22.5
89	26	1	2	t	75	14.7
90	27	0	2	wt	43	13.3
91	27	1	4	wt	43	13.3
92	27	0	8	wt	43	17.7
93	28	0	5	wt	43	13.3
94	28	0	5	wt	43	17.7
95	28	0	5	wt	66	22.5
96	28	1	8	wt	66	14.7
97	28	0	5	wt	67	12.7
98	29	1	2	wt	43	17.7
99	29	0	5	wt	43	22.5
100	29	0	7	wt	66	14.7
101	29	1	6	wt	44	16.9
102	29	1	4	wt	67	12.7
103	29	1	7	wt	46	7
104	29	0	3	wt	81	4.8
105	29	0	3	wt	81	13.9
106	30	0	2	t	43	17.7
107	31	0	2	wt	66	22.5
108	32	1	4	wt	87	14.6
109	32	0	3	wt	79	17.2
110	32	0	2	wt	80	17.6
111	32	0	3	wt	80	17
112	32	1	5	wt	61	9.3
113	33	0	2	wt	75	14.7
114	34	1	2	wt	44	16.9
115	34	1	3	wt	81	15.4
116	34	0	2	wt	84	18.4
117	35	0	3	t	67	7
118	35	0	2	t	97	4.8
119	35	1	5	t	81	4.8
120	36	1	4	wt	79	17.2
121	36	1	3	wt	44	2.9
122	37	0	5	wt	87	14.6
123	37	1	6	wt	79	17.2
124	37	0	4	wt	80	17
125	37	0	6	wt	61	9.3
126	37	1	2	wt	65	3.1
127	37	0	4	wt	65	4.7
128	37	0	4	wt	81	15.4
129	38	0	2	wt	97	4.5
130	38	0	3	wt	87	13.9
131	38	1	5	wt	87	14.6
132	38	1	6	wt	79	17.2
133	38	1	6	wt	80	17
134	38	0	2	wt	61	13
135	38	0	2	wt	52	7.9
136	39	1	3	wt	87	14.6
137	40	0	2	t	81	4.8
138	40	1	2	t	81	13.9
139	41	0	6	t	87	14.6
140	41	0	4	t	79	17.2
141	41	0	2	t	61	13
142	42	0	4	wt	81	5.7
143	42	1	4	wt	87	13.9
144	42	1	5	wt	87	14.6
145	42	1	4	wt	80	17
146	43	1	4	wt	87	14.6
147	43	1	4	wt	65	3.9
148	44	0	2	wt	81	5.7
149	45	0	3	wt	81	5.7
150	45	0	5	wt	87	14.6
151	45	0	3	wt	79	17.2
152	45	0	3	wt	79	17.6
153	45	0	4	wt	61	17
154	45	0	3	wt	44	2.9
155	46	0	4	wt	81	5.7
156	46	0	6	wt	87	14.6
157	46	1	9	wt	79	17.2
158	46	1	3	wt	80	17
159	46	1	6	wt	61	9.3
160	46	1	4	wt	44	0.6
161	47	1	6	wt	81	13.9
162	47	0	3	wt	79	17.6
163	47	0	4	wt	80	17
164	47	0	5	wt	61	9.3
165	47	0	4	wt	44	0.6
166	48	1	4	wt	81	5.7
167	48	0	4	wt	87	14.6
168	48	1	4	wt	80	17
169	49	0	6	wt	81	13.9
170	49	0	7	wt	87	14.6
171	49	0	7	wt	87	17.2
172	49	1	5	wt	79	17.6
173	50	0	4	wt	81	13.9
174	50	1	5	wt	87	17.2
175	50	0	3	wt	79	17.2
176	50	1	4	wt	80	17.6
177	50	0	4	wt	61	9.3
178	50	0	2	wt	44	3.1
179	51	1	3	t	81	13.9
180	51	0	5	t	87	14.6
181	51	1	6	t	80	17
182	52	1	5	wt	87	13.9
183	52	1	2	wt	79	17.2
184	52	0	3	wt	80	17
185	52	0	3	wt	61	13
186	52	0	5	wt	65	3.9
187	52	0	2	wt	65	4.7
188	52	1	4	wt	81	15.4
189	52	1	2	wt	84	17.3
190	53	0	4	t	87	13.9
191	53	0	7	t	87	14.6
192	53	1	5	t	80	17.6
193	53	0	8	t	80	17
194	54	1	6	t	87	13.9
195	54	0	3	t	87	14.6
196	54	0	6	t	80	17
197	55	0	4	wt	87	13.9
198	55	0	6	wt	87	14.6
199	55	1	5	wt	79	17.2
200	55	0	3	wt	80	17.6
201	55	1	7	wt	61	13
202	56	0	2	wt	87	13.9
203	56	1	7	wt	87	14.6
204	56	1	6	wt	80	17
205	56	0	2	wt	65	3.1
206	57	1	2	t	87	13.9
207	57	1	5	t	87	14.6
208	57	0	6	t	80	17
209	57	0	2	t	80	17
210	58	0	2	wt	87	13.9
211	58	1	2	wt	87	14.6
212	58	1	7	wt	79	17.2
213	58	1	7	wt	80	17.6
214	58	0	6	wt	80	17
215	58	1	5	wt	61	9.3
216	58	0	4	wt	44	0.6
217	59	0	3	wt	87	13.9
218	60	0	3	wt	87	13.9
219	60	0	5	wt	87	14.6
220	60	1	2	wt	87	17.2
221	60	0	5	wt	79	17.6
222	60	1	6	wt	61	13
223	60	0	5	wt	44	0.6
224	60	0	2	wt	44	3.1
225	60	0	7	wt	65	3.9
226	60	0	2	wt	65	4.7
227	60	1	2	wt	81	15.4
228	60	0	2	wt	84	17.3
229	61	0	6	wt	87	14.6
230	61	1	5	wt	87	17.2
231	61	0	4	wt	80	17
232	61	0	6	wt	44	0.6
233	62	1	2	wt	87	14.6
234	62	1	3	wt	87	17.2
235	62	1	7	wt	79	17.6
236	62	1	6	wt	80	17
237	62	0	4	wt	61	17
238	63	1	6	wt	87	14.6
239	63	1	7	wt	87	14.6
240	63	1	8	wt	80	17.6
241	63	1	6	wt	80	17
242	63	1	2	wt	65	3.9
243	64	0	6	wt	87	14.6
244	64	0	3	wt	80	17
245	64	1	3	wt	65	3.1
246	64	1	6	wt	65	3.9
247	65	1	3	wt	87	14.6
248	65	1	7	wt	79	17.2
249	65	1	4	wt	80	17.6
250	65	1	3	wt	61	17
251	65	1	4	wt	65	3.9
252	66	0	4	t	87	14.6
253	66	0	4	t	79	17.2
254	66	0	3	t	80	17.6
255	66	0	5	t	61	17
256	66	0	7	t	61	13
257	66	0	6	t	44	2.9
258	66	1	5	t	44	3.1
259	66	1	3	t	65	4.7
260	66	0	4	t	65	4.7
261	67	1	3	wt	87	14.6
262	67	1	6	wt	79	17.2
263	68	1	4	wt	87	14.6
264	69	1	4	t	79	17.2
265	69	0	2	t	79	17.2
266	69	0	5	t	84	18.4
267	70	1	3	t	79	17.2
268	70	1	3	t	80	17
269	71	1	5	wt	79	17.2
270	71	1	6	wt	80	17
271	71	0	5	wt	61	13
272	71	0	3	wt	44	2.9
273	71	1	5	wt	65	4.7
274	72	1	2	wt	80	17
275	72	0	4	wt	65	4.7
276	73	1	5	t	79	17.6
277	73	1	5	t	61	13
278	74	0	3	wt	80	17
279	75	0	2	wt	80	17
280	76	1	5	wt	80	17
281	76	0	2	wt	61	9.3
282	77	0	3	wt	65	3.9
283	77	1	2	wt	81	7.9
284	78	1	6	wt	81	15.4
285	78	1	5	wt	84	17.3
286	78	0	3	wt	82	18.4
287	79	1	3	wt	81	15.4
288	79	1	2	wt	84	17.3
289	79	0	2	wt	93	0.4
290	79	1	4	wt	100	12
291	79	0	6	wt	95	15.4
292	79	1	3	wt	137	19.9
293	80	0	4	wt	65	3.9
294	80	0	4	wt	65	3.9
295	80	1	4	wt	81	7.9
296	80	1	4	wt	81	15.4
297	80	0	3	wt	82	18.4
298	80	1	4	wt	82	17.7
299	81	0	2	wt	44	3.1
300	81	1	3	wt	65	3.9
301	81	1	4	wt	81	15.4
302	81	0	4	wt	81	17.3
303	81	0	8	wt	82	18.4
304	81	1	4	wt	82	17.7
305	81	1	3	wt	89	0.5
306	82	0	4	wt	65	3.9
307	82	0	2	wt	65	4.7
308	82	0	3	wt	90	12.3
309	83	0	4	wt	65	4.7
310	83	0	2	wt	84	18.4
311	84	1	3	wt	52	7.9
312	84	0	7	wt	81	15.4
313	84	1	5	wt	84	17.3
314	84	1	4	wt	84	18.4
315	85	1	3	wt	65	4.7
316	85	0	2	wt	81	15.4
317	86	1	4	wt	65	3.9
318	86	1	6	wt	65	4.7
319	86	1	7	wt	52	7.9
320	86	0	5	wt	84	17.3
321	87	0	2	wt	65	4.7
322	87	1	4	wt	65	4.7
323	87	1	7	wt	52	7.9
324	87	0	2	wt	81	15.4
325	87	1	7	wt	84	17.3
326	87	0	3	wt	84	18.4
327	87	1	7	wt	82	17.7
328	87	0	3	wt	89	4.3
329	88	0	4	wt	65	4.7
330	89	1	5	wt	65	4.7
331	89	1	6	wt	52	7.9
332	89	1	3	wt	81	15.4
333	89	0	5	wt	84	18.4
334	89	1	7	wt	82	17.7
335	89	0	3	wt	160	18.6
336	90	1	3	wt	65	4.7
337	90	0	5	wt	52	7.9
338	90	0	5	wt	81	15.4
339	91	0	2	wt	65	4.7
340	91	1	4	wt	52	7.9
341	91	0	3	wt	81	15.4
342	91	0	5	wt	84	18.4
343	91	0	3	wt	93	0.4
344	92	0	6	wt	65	4.7
345	92	1	5	wt	81	15.4
346	92	1	3	wt	84	17.3
347	92	0	4	wt	82	17.7
348	93	1	3	wt	65	4.7
349	93	1	3	wt	81	15.4
350	93	1	5	wt	84	17.3
351	93	1	5	wt	84	18.4
352	94	0	3	wt	52	7.9
353	94	1	6	wt	81	15.4
354	94	1	5	wt	82	18.4
355	95	1	8	wt	52	7.9
356	95	0	2	wt	81	15.4
357	95	1	5	wt	84	17.3
358	95	0	2	wt	82	17.7
359	95	1	2	wt	90	12.3
360	96	1	2	wt	65	4.7
361	97	1	5	t	65	4.7
362	97	0	2	t	52	7.9
363	97	1	3	t	81	15.4
364	97	1	4	t	84	17.3
365	97	0	3	t	82	17.7
366	98	0	3	wt	81	15.4
367	99	1	2	wt	52	7.9
368	99	0	5	wt	81	7.9
369	99	0	5	wt	84	18.4
370	99	1	3	wt	82	17.7
371	99	0	3	wt	90	12.3
372	100	0	3	wt	52	7.9
373	100	0	5	wt	81	15.4
374	100	0	6	wt	84	17.3
375	100	0	2	wt	82	18.4
376	101	0	2	t	52	7.9
377	101	0	6	t	82	17.7
378	101	0	6	t	90	12.3
379	101	0	5	t	100	12
380	101	0	3	t	95	16.5
381	101	0	4	t	160	19.9
382	102	0	4	wt	52	7.9
383	102	1	4	wt	81	15.4
384	102	0	3	wt	82	17.7
385	102	0	7	wt	89	0.5
386	103	1	7	wt	52	7.9
387	103	1	2	wt	81	15.4
388	103	1	5	wt	84	17.3
389	103	1	2	wt	84	18.4
390	104	0	5	t	52	7.9
391	104	1	5	t	81	15.4
392	104	1	7	t	84	17.3
393	104	0	4	t	84	18.4
394	104	0	4	t	82	17.7
395	104	0	2	t	82	12.3
396	105	1	4	wt	52	7.9
397	105	1	6	wt	84	18.4
398	105	0	3	wt	82	17.7
399	105	0	2	wt	93	-1.9
400	106	1	9	wt	81	15.4
401	106	1	8	wt	84	17.3
402	106	0	2	wt	82	17.7
403	106	1	7	wt	82	17.7
404	106	0	8	wt	89	4.3
405	106	0	5	wt	89	0.5
406	106	0	2	wt	100	4.2
407	106	1	3	wt	100	12
408	106	1	4	wt	95	15.4
409	106	0	7	wt	95	18.6
410	107	1	2	wt	81	15.4
411	107	1	5	wt	84	18.4
412	107	1	6	wt	82	17.7
413	108	0	6	wt	81	15.4
414	108	0	5	wt	84	17.3
415	108	1	3	wt	84	18.4
416	109	1	2	wt	81	15.4
417	109	1	7	wt	84	17.3
418	109	1	2	wt	82	17.7
419	109	0	6	wt	90	12.3
420	109	1	3	wt	93	0.5
421	110	0	4	wt	81	15.4
422	110	0	2	wt	84	17.3
423	110	0	3	wt	82	12.3
424	111	1	2	wt	81	15.4
425	112	1	4	wt	81	15.4
426	112	1	7	wt	84	17.3
427	112	1	6	wt	82	17.7
428	112	1	2	wt	100	12
429	113	1	3	wt	81	15.4
430	113	0	4	wt	82	18.4
431	114	0	4	wt	81	15.4
432	114	1	3	wt	82	17.7
433	115	0	4	wt	84	17.3
434	116	1	6	wt	84	17.3
435	117	1	5	wt	82	17.7
436	117	0	3	wt	100	15.4
437	117	1	3	wt	95	15.4
438	118	1	2	wt	84	17.3
439	119	1	2	wt	84	18.4
440	120	1	3	wt	84	18.4
441	120	1	4	wt	93	-1.9
442	121	0	3	t	84	18.4
443	121	1	6	t	82	18.4
444	121	1	7	t	100	12
445	121	0	4	t	95	16.5
446	121	1	2	t	137	15.4
447	121	1	4	t	137	9.6
448	122	1	4	wt	82	17.7
449	122	1	5	wt	100	12
450	122	1	4	wt	95	15.4
451	122	0	2	wt	95	16.5
452	122	0	6	wt	95	18.6
453	122	1	3	wt	137	19.9
454	123	1	6	wt	84	18.4
455	123	0	7	wt	93	-1.9
456	123	1	7	wt	93	0.4
457	123	0	2	wt	95	15.4
458	124	1	3	wt	82	18.4
459	124	1	4	wt	89	0.5
460	124	1	3	wt	95	15.4
461	125	0	2	wt	84	18.4
462	125	1	4	wt	82	17.7
463	125	1	3	wt	100	12
464	125	1	5	wt	95	15.4
465	126	0	5	wt	160	19.9
466	127	0	6	wt	100	12
467	127	0	3	wt	95	15.4
468	127	1	4	wt	95	16.5
469	128	1	5	wt	82	17.7
470	128	0	6	wt	82	12.3
471	128	0	2	wt	100	12
472	128	1	7	wt	95	15.4
473	129	0	3	wt	93	0.5
474	129	1	6	wt	137	15.4
475	130	0	3	wt	93	0.4
476	130	1	2	wt	100	4.2
477	130	1	5	wt	100	12
478	130	0	4	wt	95	15.4
479	130	0	2	wt	95	16.5
480	130	1	4	wt	160	18.6
481	130	1	7	wt	160	19.9
482	131	0	4	wt	93	0.4
483	131	0	4	wt	100	4.2
484	131	0	5	wt	100	12
485	131	1	4	wt	95	15.4
486	131	0	3	wt	160	19.9
487	132	0	5	wt	100	4.2
488	132	0	3	wt	100	12
489	132	0	4	wt	95	15.4
490	132	1	3	wt	95	16.5
491	132	0	2	wt	160	18.6
492	132	1	6	wt	137	19.9
493	133	1	6	wt	95	15.4
494	133	0	4	wt	160	19.9
495	134	0	4	wt	100	12
496	134	0	5	wt	95	15.4
497	135	0	5	wt	100	12
498	135	1	3	wt	95	15.4
499	135	0	5	wt	95	16.5
500	135	1	5	wt	137	19.9
501	136	1	4	t	100	12
502	136	1	7	t	95	15.4
503	136	1	2	t	95	16.5
504	136	1	4	t	137	15.4
505	137	0	5	wt	100	12
506	137	0	3	wt	95	15.4
507	137	1	5	wt	95	18.6
508	137	0	3	wt	160	19.9
509	138	0	2	wt	100	12
510	138	1	5	wt	95	15.4
511	138	0	3	wt	160	18.6
512	138	0	2	wt	137	19.9
513	138	1	5	wt	180	11.5
514	139	1	3	wt	95	16.5
515	139	1	7	wt	160	18.6
516	139	0	3	wt	147	9.6
517	139	1	2	wt	180	10.1
518	140	0	2	wt	100	12
519	141	1	4	wt	100	12
520	141	1	6	wt	95	15.4
521	141	0	2	wt	95	16.5
522	141	0	5	wt	137	15.4
523	141	0	3	wt	137	9.6
524	142	0	2	wt	95	16.5
525	142	0	5	wt	137	19.9
526	142	0	3	wt	137	15.4
527	143	1	3	wt	160	18.6
528	143	1	7	wt	137	15.4
529	143	0	2	wt	180	10.1
530	144	1	5	wt	100	15.4
531	144	0	6	wt	95	15.4
532	145	1	7	wt	100	12
533	145	1	4	wt	160	19.9
534	146	1	4	wt	100	12
535	146	1	7	wt	95	15.4
536	146	1	5	wt	160	19.9
537	146	0	2	wt	137	19.9
538	147	0	4	wt	100	12
539	147	0	7	wt	95	15.4
540	147	0	3	wt	95	16.5
541	147	1	2	wt	160	19.9
542	148	0	2	wt	100	12
543	148	1	4	wt	95	15.4
544	148	1	2	wt	95	16.5
545	148	0	5	wt	160	19.9
546	149	1	3	wt	100	12
547	149	0	5	wt	95	15.4
548	149	0	4	wt	95	16.5
549	149	1	6	wt	160	19.9
550	150	0	4	t	100	12
551	150	0	2	t	95	15.4
552	150	1	3	t	95	18.6
553	150	0	3	t	160	19.9
554	151	0	3	wt	100	15.4
555	151	1	2	wt	95	15.4
556	152	0	5	wt	100	12
557	152	0	3	wt	160	19.9
558	153	1	6	wt	95	15.4
559	154	1	2	wt	100	15.4
560	155	0	3	wt	95	15.4
561	155	0	3	wt	95	16.5
562	155	0	3	wt	160	19.9
563	155	1	5	wt	137	19.9
564	156	0	2	wt	95	15.4
565	156	1	3	wt	95	16.5
566	156	1	3	wt	137	15.4
567	156	1	4	wt	180	11.5
568	157	1	5	t	95	15.4
569	157	0	2	t	95	16.5
570	157	0	2	t	137	15.4
571	157	1	4	t	180	10.1
572	157	1	2	t	180	11.5
573	158	0	2	wt	100	12
574	158	1	5	wt	95	15.4
575	158	1	4	wt	95	16.5
576	158	1	3	wt	160	19.9
577	159	0	2	wt	95	15.4
578	159	1	6	wt	180	10.1
579	160	0	8	wt	95	15.4
580	160	1	4	wt	160	19.9
581	160	0	5	wt	137	15.4
582	161	0	5	wt	95	15.4
583	162	1	3	wt	95	15.4
584	163	0	3	wt	95	15.4
585	163	1	7	wt	95	18.6
586	164	0	4	wt	95	16.5
587	164	0	5	wt	137	9.6
588	165	0	3	wt	95	15.4
589	165	1	5	wt	160	19.9
590	165	1	3	wt	137	19.9
591	165	0	5	wt	188	1.1
592	165	0	2	wt	180	10.1
593	166	1	4	wt	137	19.9
594	167	0	2	wt	95	15.4
595	167	1	2	wt	160	19.9
596	167	0	3	wt	137	15.4
597	168	1	4	wt	95	15.4
598	168	1	4	wt	95	16.5
599	168	1	3	wt	95	18.6
600	168	1	5	wt	160	19.9
601	168	1	8	wt	137	15.4
602	168	0	4	wt	147	9.6
603	169	1	5	wt	95	15.4
604	169	0	3	wt	160	19.9
605	170	1	3	wt	137	15.4
606	171	1	3	wt	95	16.5
607	171	1	5	wt	160	18.6
608	171	1	2	wt	137	19.9
609	172	0	3	wt	95	16.5
610	172	1	4	wt	180	10.1
611	173	0	5	wt	160	19.9
612	174	0	3	wt	95	16.5
613	175	0	3	wt	95	16.5
614	175	1	3	wt	160	19.9
615	175	1	2	wt	180	11.5
616	176	1	6	wt	160	18.6
617	176	0	3	wt	137	19.9
618	177	1	6	wt	160	19.9
619	178	0	3	wt	137	19.9
620	179	0	5	wt	137	15.4
621	179	1	3	wt	180	10.1
622	180	1	2	wt	180	10.1
623	181	1	6	wt	180	10.1
624	182	0	2	wt	137	15.4
625	183	0	4	wt	160	19.9
626	183	0	5	wt	137	15.4
627	184	1	5	wt	180	10.1
628	185	1	4	wt	137	15.4
629	186	1	4	wt	137	15.4
630	186	1	6	wt	180	11.5
631	187	1	5	wt	180	10.1
632	187	1	8	wt	180	11.5
633	188	0	2	wt	147	7.2
634	189	0	2	wt	188	1.1
635	189	1	3	wt	180	10.1
636	190	1	6	wt	160	19.9
637	191	1	4	wt	160	19.9
638	191	1	4	wt	180	10.1
639	191	1	3	wt	180	11.5
640	192	0	3	wt	160	19.9
641	193	1	2	wt	180	10.1
642	193	0	5	wt	180	11.5
643	194	0	3	wt	180	10.1
644	194	0	2	wt	180	11.5
645	195	0	5	wt	180	11.5
646	196	1	5	wt	180	10.1
647	197	0	4	wt	180	10.1
648	197	1	7	wt	180	11.5
649	198	0	4	wt	180	10.1
650	199	1	6	wt	180	10.1
651	199	1	7	wt	180	11.5
652	200	0	2	wt	180	10.1
653	200	1	5	wt	180	11.5
654	201	1	3	wt	180	11.5
655	202	0	3	wt	180	10.1
656	203	0	3	wt	180	10.1
657	204	0	3	wt	180	10.1
658	204	1	4	wt	180	11.5
659	205	1	3	wt	180	10.1
660	206	0	5	t	180	10.1
661	207	0	5	wt	180	10.1
662	207	0	8	wt	180	11.5
663	208	0	3	wt	180	10.1
664	209	1	5	wt	180	10.1
665	209	1	2	wt	180	11.5
666	210	0	3	wt	180	11.5
667	211	1	5	wt	180	10.1
668	212	0	3	wt	180	10.1
669	213	0	4	wt	180	10.1
670	214	1	3	wt	180	10.1
671	215	1	3	wt	180	10.1
672	216	0	4	wt	180	10.1
673	217	1	4	wt	180	10.1
674	217	0	8	wt	180	11.5
675	218	0	2	wt	180	10.1
676	219	1	3	wt	180	10.1
677	220	1	2	wt	180	11.5
678	221	1	5	wt	180	11.5
679	222	0	2	wt	180	11.5
680	223	1	3	wt	180	11.5
681	224	0	4	wt	180	11.5
682	225	1	3	wt	180	10.1

## Sheet: Figure 2
MaleID	genotype	offspring	litterNr	spermCompetitors
1	w	99	20	0.15
2	w	50	11	0.0909091
3	t	39	11	0
4	t	10	4	0.75
5	t	40	13	0.153846
6	w	32	10	0.5
7	w	1	1	0
8	w	41	16	0.25
9	t	6	3	0.333333
10	w	7	7	0.571429
11	w	26	11	0.454545
12	w	66	25	0.56
13	w	28	9	0.444444
14	w	8	2	0.5
15	w	5	1	0
16	t	2	2	1
17	w	8	5	0.2
18	t	21	10	0.3
19	w	2	1	1
20	w	1	1	1
21	w	3	1	0
22	w	21	7	0.571429
23	w	1	1	1
24	w	9	4	0.75
25	w	20	10	0.3
26	w	1	1	1
27	w	27	11	0.545455
28	t	2	2	0.5
29	w	7	5	0.4
30	w	30	16	0.4375
31	t	35	21	0.619048
32	w	76	30	0.433333
33	w	31	12	0.666667
34	w	1	1	0
35	w	44	17	0.352941
36	w	6	3	1
37	w	39	14	0.142857
38	w	3	2	1
39	w	49	16	0.5625
40	w	11	3	0.333333
41	w	17	4	0.5
42	t	1	1	0
43	t	1	1	1
44	w	1	1	1
45	w	4	3	1
46	w	13	5	0.2
47	w	35	11	0.545455
48	w	11	5	0.8
49	w	12	5	0.2
50	w	11	2	0.5
51	w	10	3	0.666667
52	t	1	1	1
53	w	8	4	0
54	w	10	3	0.333333
55	w	1	1	0
56	w	10	3	0.666667
57	w	33	7	0
58	t	1	1	1
59	w	19	7	0.428571
60	t	1	1	1
61	t	1	1	1
62	w	7	2	0.5
63	w	2	1	1
64	w	5	5	0.8
65	w	1	1	1
66	w	84	35	0.428571
67	w	1	1	0
68	w	2	2	0
69	w	4	3	0.333333
70	w	5	2	0.5
71	w	4	3	1
72	w	4	2	1
73	w	12	5	1
74	w	8	2	0
75	w	69	26	0.576923
76	w	5	2	0
77	w	58	29	0.517241
78	w	27	13	0.769231
79	w	32	13	0.615385
80	w	1	1	0
81	t	4	1	0
82	w	1	1	1
83	w	12	5	0.4
84	w	2	2	0.5
85	w	20	8	0.375
86	w	41	19	0.578947
87	w	20	6	0.5
88	w	6	3	1
89	w	33	18	0.944444
90	w	1	1	1
91	w	2	2	0
92	w	22	11	0.636364
93	w	10	6	0.666667
94	w	5	2	0.5
95	w	2	2	0
96	w	3	2	1
97	w	25	12	0.833333
98	w	14	8	0.625
99	w	23	9	0.444444
100	w	9	3	0.666667
101	w	5	2	1
102	w	9	6	0.5
103	w	7	3	1
104	w	25	7	0.428571
105	w	1	1	1
106	w	1	1	1
107	w	5	1	0
108	t	2	1	0
109	w	4	4	0.5
110	w	11	7	0.285714
111	w	4	2	0.5
112	w	14	5	0.4
113	w	25	8	0.25
114	w	1	1	0
115	w	28	13	0.307692
116	w	3	2	1
117	w	3	1	0
118	w	1	1	0
119	w	2	2	0.5
120	w	1	1	1
121	w	4	2	0
122	w	10	6	0.5
123	w	1	1	1
124	w	9	4	0.75
125	w	1	1	1
126	w	6	2	0.5
127	t	1	1	1
128	w	3	3	0.666667
129	w	20	7	0.285714
130	w	14	3	0
131	w	10	4	0.5
132	w	8	2	1
133	w	15	4	0.5
134	w	35	14	0.357143
135	w	15	6	0.166667
136	w	1	1	1
137	t	1	1	1
138	w	10	4	0.75
139	w	26	9	0.333333
140	w	12	3	0
141	w	14	6	0.833333
142	t	11	6	0.666667
143	w	27	8	0.5
144	w	25	14	0.285714
145	w	23	8	0.75
146	w	16	6	0.333333
147	w	8	5	0.8
148	w	21	8	0.5
149	w	14	7	0.714286
150	w	4	3	1
151	t	9	3	0.333333
152	w	8	5	0.6
153	w	19	6	0.5
154	w	1	1	1
155	w	1	1	1
156	w	28	11	0.818182
157	w	9	6	0.833333
158	w	4	3	0.333333
159	w	13	7	1
160	w	5	2	0
161	w	4	3	0.666667
162	w	9	3	0.666667
163	w	15	9	0.222222
164	w	7	5	0.4
165	w	12	5	0.4
166	w	5	3	0.666667
167	w	5	2	0.5
168	w	2	1	1
169	w	1	1	0
170	w	20	7	0.142857
171	w	3	3	0.666667
172	w	3	1	0
173	w	20	8	0.5
174	w	2	1	0
175	w	4	2	1
176	w	3	2	1
177	w	12	7	0.571429
178	w	1	1	1
179	w	13	4	0.75
180	w	9	3	0.333333
181	w	1	1	0
182	w	7	2	0.5
183	w	22	7	0.428571
184	w	3	3	0.333333
185	w	7	3	0.666667
186	w	1	1	1
187	w	31	15	0.133333
188	w	9	4	0.25
189	w	3	2	0.5
190	w	4	2	1
191	w	6	2	0.5
192	w	3	3	0.666667
193	t	1	1	1
194	w	1	1	1
195	w	3	2	1
196	w	2	2	0.5
197	w	1	1	0
198	w	1	1	1
199	w	13	6	0.333333
200	w	18	8	0
201	w	1	1	1
202	w	11	8	0.5
203	w	2	2	1
204	w	2	1	1
205	w	6	3	0.666667
206	w	2	2	0
207	w	1	1	1
208	w	7	3	0.666667
209	w	7	4	0.75
210	w	2	1	1
211	w	15	7	0.714286
212	w	17	6	0.833333
213	w	1	1	1
214	w	2	2	0.5
215	w	4	3	0
216	w	5	2	0.5
217	w	3	1	0
218	w	1	1	1
219	w	2	2	0
220	w	3	1	1
221	w	1	1	0
222	w	2	2	0
223	w	1	1	0
224	w	2	2	1
225	w	4	3	1
226	w	18	6	0.333333
227	w	1	1	0
228	w	12	5	0.8
229	w	11	5	0.8
230	w	16	3	0.666667
231	w	3	3	0.333333
232	w	1	1	0
233	w	10	4	0.5
234	w	2	1	1
235	w	3	2	1
236	w	1	1	1
237	w	3	2	0
238	w	10	3	0.666667
239	w	2	1	1
240	w	1	1	1
241	w	2	1	1
242	w	2	1	0
243	w	2	1	1
244	w	1	1	1
245	w	4	4	1
246	w	1	1	1
247	w	5	3	0.666667
248	w	6	3	0.333333
249	w	1	1	1

## Sheet: Figure 3
date	tOffspring	litterSize
2006-06-09	1	2
2006-03-29	1	1
2006-08-17	0	2
2006-06-13	0	3
2006-05-25	0	5
2006-07-09	0	7
2006-08-04	0	9
2006-09-19	0	1
2006-12-26	0	5
2006-05-18	4	6
2006-06-09	2	5
2006-07-08	2	6
2006-07-26	4	5
2006-09-01	1	3
2006-10-31	1	3
2006-05-20	1	1
2006-05-29	2	2
2006-07-01	6	6
2006-08-17	1	3
2006-09-08	0	1
2006-11-01	0	2
2006-05-22	4	6
2006-06-09	2	2
2006-06-22	1	2
2006-07-22	3	3
2006-09-25	1	6
2007-03-20	0	1
2007-04-13	0	5
2007-05-11	0	2
2007-07-08	0	2
2007-08-20	1	2
2006-05-25	0	6
2006-06-18	0	5
2006-08-17	0	5
2006-08-27	1	1
2006-10-08	0	5
2006-11-09	0	1
2006-12-19	0	1
2007-01-29	0	5
2007-04-22	0	4
2007-05-17	0	3
2007-06-18	0	2
2006-05-23	0	1
2006-07-28	0	1
2006-08-22	1	4
2006-10-08	0	7
2006-11-09	0	1
2008-07-03	0	1
2006-05-21	2	2
2006-05-22	0	3
2006-06-02	0	1
2006-06-30	0	4
2006-07-24	0	6
2006-09-11	0	4
2006-11-05	0	2
2006-05-24	1	1
2006-06-19	1	1
2006-06-04	0	6
2006-05-22	0	2
2006-06-04	0	8
2006-07-16	0	1
2006-08-22	0	3
2006-05-22	0	3
2006-06-04	0	3
2006-08-02	0	4
2006-08-29	0	1
2006-06-05	0	2
2006-07-23	2	2
2006-05-27	0	5
2006-07-03	0	7
2006-07-23	0	6
2006-09-19	0	7
2006-05-27	0	6
2006-06-19	0	10
2006-07-23	0	7
2006-09-15	0	8
2006-12-26	0	5
2007-04-07	0	4
2007-05-05	0	1
2006-05-21	1	4
2006-06-18	2	3
2006-11-02	0	1
2007-04-09	1	5
2006-05-21	3	4
2006-06-18	3	5
2006-09-15	1	1
2007-04-17	2	3
2007-06-04	0	3
2007-08-16	2	3
2006-05-21	4	4
2006-06-19	1	1
2006-07-08	1	1
2006-08-29	0	1
2007-04-04	0	5
2007-06-04	0	1
2006-05-23	7	7
2006-06-23	7	7
2006-07-23	8	8
2006-09-17	1	5
2006-05-25	3	3
2006-07-14	2	2
2006-08-16	1	2
2006-11-07	1	1
2006-05-25	2	2
2006-06-28	4	4
2006-07-31	1	1
2006-08-31	2	5
2007-05-10	1	2
2006-05-27	0	2
2006-04-28	0	1
2006-05-27	0	1
2006-06-09	0	1
2006-07-08	1	1
2006-07-21	0	2
2006-08-10	0	1
2006-09-14	4	7
2006-03-29	1	1
2006-05-21	2	2
2006-06-10	2	2
2006-06-19	1	1
2006-07-07	4	4
2006-08-29	2	2
2006-11-12	1	1
2006-05-16	0	2
2006-05-27	1	4
2006-06-14	6	8
2006-05-16	0	1
2006-05-27	5	5
2006-06-21	5	5
2006-07-19	5	5
2006-08-11	0	8
2006-10-21	0	5
2006-06-08	2	2
2006-06-19	0	1
2006-07-04	0	5
2006-08-09	0	7
2006-09-01	2	6
2006-10-23	0	4
2006-11-23	1	7
2007-02-24	0	3
2007-04-13	0	3
2006-06-19	2	2
2006-07-21	0	2
2006-08-21	0	1
2006-07-21	0	1
2006-11-02	0	1
2007-05-02	1	4
2007-06-21	0	3
2007-07-19	0	2
2007-08-13	0	3
2007-08-24	0	1
2007-10-27	1	5
2008-02-03	0	1
2008-03-15	0	1
2006-08-20	0	2
2006-09-16	1	1
2006-09-17	0	2
2007-02-28	0	1
2007-03-31	0	1
2007-05-10	0	1
2007-07-01	0	1
2007-09-27	0	1
2008-01-12	0	1
2008-04-05	0	1
2008-05-09	0	3
2008-07-05	0	2
2006-11-05	1	3
2007-02-02	0	2
2007-02-28	3	5
2006-11-09	0	1
2006-12-19	0	1
2006-11-28	0	1
2007-03-24	0	1
2007-06-21	0	4
2007-11-22	0	3
2006-12-29	0	1
2007-04-20	0	1
2007-05-09	0	5
2007-06-12	0	6
2007-08-07	0	4
2007-10-14	0	1
2007-10-26	0	6
2008-01-24	0	2
2008-03-19	0	4
2008-05-14	0	1
2008-05-30	0	4
2007-01-29	0	2
2007-04-18	0	3
2007-05-15	0	5
2007-06-14	0	6
2007-08-21	0	6
2007-09-20	0	2
2008-02-25	0	1
2008-04-10	0	2
2008-12-06	0	1
2007-01-29	0	1
2007-03-25	1	1
2007-05-07	0	3
2007-02-26	0	2
2007-04-02	0	2
2007-09-27	0	1
2007-02-26	1	1
2007-05-21	3	6
2007-06-29	1	4
2007-09-03	0	1
2007-09-21	0	2
2007-03-27	0	1
2007-03-21	0	4
2007-04-15	0	4
2007-05-13	0	5
2007-08-07	1	4
2007-08-19	0	1
2007-12-28	0	1
2008-03-04	0	1
2008-06-06	0	1
2009-04-24	0	1
2007-04-02	0	1
2007-05-01	0	4
2007-05-13	0	1
2008-02-05	0	1
2008-02-23	0	4
2007-03-24	0	2
2006-09-15	0	1
2007-03-27	0	3
2007-05-13	0	5
2007-06-10	0	3
2007-07-05	0	3
2007-08-31	0	4
2007-11-27	0	3
2007-12-30	0	1
2007-03-30	0	4
2007-05-27	0	6
2007-06-22	0	9
2007-08-06	0	3
2007-10-27	0	6
2007-12-12	0	4
2008-02-13	0	1
2007-04-01	0	6
2007-04-30	0	1
2007-06-08	0	1
2007-07-11	0	3
2007-08-10	0	4
2007-09-05	0	1
2007-10-27	0	5
2007-12-10	0	4
2007-03-31	0	4
2007-05-06	0	4
2007-07-17	0	1
2007-08-04	0	4
2007-08-19	0	1
2007-04-04	0	6
2007-04-19	0	1
2007-05-10	0	7
2007-06-05	0	7
2007-07-03	4	5
2007-08-20	0	1
2007-04-06	4	4
2007-06-02	0	5
2007-06-30	0	3
2007-07-31	1	4
2007-08-28	1	1
2007-10-06	0	4
2008-01-21	0	2
2008-03-09	0	1
2007-04-13	1	3
2007-05-12	2	5
2007-08-09	5	6
2007-04-15	0	5
2007-06-12	0	2
2007-08-02	0	3
2007-09-14	0	3
2008-02-05	0	5
2008-03-06	2	2
2008-05-03	0	4
2008-06-17	0	2
2008-07-16	0	1
2007-04-18	1	4
2007-05-17	1	7
2007-07-29	1	5
2007-08-25	4	8
2006-12-14	0	1
2007-04-19	3	6
2007-05-21	1	3
2007-08-02	2	6
2007-04-19	0	4
2007-05-21	0	6
2007-06-29	0	5
2007-07-30	0	3
2007-09-04	0	7
2007-04-19	0	1
2007-04-20	0	2
2007-05-15	0	7
2007-06-17	0	1
2007-07-03	1	1
2007-08-08	1	6
2007-08-19	0	1
2008-01-23	0	2
2007-04-22	0	2
2007-05-22	3	5
2007-07-07	1	1
2007-08-01	2	6
2007-08-20	0	2
2007-03-04	0	1
2007-04-23	2	2
2007-05-20	0	2
2007-06-18	2	7
2007-07-16	1	7
2007-08-14	6	6
2007-10-03	0	5
2007-12-17	0	4
2008-03-22	0	1
2008-05-26	0	1
2007-04-25	0	3
2007-04-25	0	3
2007-05-23	0	5
2007-06-06	0	2
2007-07-10	0	5
2007-07-23	0	1
2007-09-04	0	6
2007-12-02	0	5
2008-01-13	0	2
2008-02-06	0	7
2008-03-05	0	2
2008-05-16	0	2
2008-06-28	0	2
2009-06-04	0	1
2007-05-06	0	6
2007-06-04	0	5
2007-08-12	0	4
2007-12-02	0	6
2007-05-09	0	2
2007-06-06	1	3
2007-07-01	2	7
2007-08-02	1	6
2007-08-30	4	4
2007-05-09	0	6
2007-05-28	0	7
2007-07-16	0	8
2007-08-16	0	6
2008-02-06	0	2
2007-05-12	0	6
2007-07-23	0	1
2007-08-15	0	3
2008-01-27	0	3
2008-02-13	0	6
2008-03-08	0	1
2007-05-15	0	3
2007-06-10	0	7
2007-07-31	0	4
2007-08-11	0	1
2007-08-20	0	1
2007-08-30	0	3
2008-02-27	0	4
2007-05-23	2	4
2007-06-29	1	4
2007-07-27	0	3
2007-08-29	0	5
2007-09-27	3	7
2007-11-26	2	6
2008-01-21	4	5
2008-03-01	3	3
2008-03-23	3	4
2007-05-13	0	1
2007-05-30	1	3
2007-06-21	0	6
2006-10-07	0	1
2006-11-02	0	1
2007-05-31	2	4
2007-07-13	0	1
2007-06-10	2	4
2007-06-29	0	2
2008-01-12	0	1
2008-01-22	0	1
2008-02-05	1	1
2008-05-12	0	1
2008-07-03	2	5
2007-06-18	1	3
2007-07-01	0	1
2007-07-27	0	1
2007-08-20	3	3
2007-05-30	1	1
2007-06-21	0	5
2007-08-07	0	6
2007-09-06	0	5
2007-11-27	0	3
2007-12-25	0	1
2008-03-01	0	5
2007-07-03	1	1
2007-08-26	2	2
2008-03-16	3	4
2008-06-14	0	1
2007-07-08	1	1
2007-07-11	4	5
2007-09-04	2	5
2007-08-01	0	3
2007-08-07	0	1
2007-08-10	0	2
2007-08-26	0	5
2007-10-27	0	2
2007-08-21	0	1
2007-12-28	0	1
2008-02-29	0	3
2008-04-26	0	2
2007-08-30	0	1
2007-12-25	0	1
2008-04-18	0	1
2008-05-11	0	6
2008-06-07	0	5
2008-07-24	0	3
2008-12-10	0	1
2008-01-13	0	1
2008-04-03	0	1
2008-05-15	0	3
2008-06-28	0	2
2009-02-08	0	2
2009-04-17	0	4
2009-05-14	0	6
2009-08-26	0	3
2008-02-06	0	4
2008-02-27	0	4
2008-04-26	0	4
2008-05-19	0	4
2008-07-24	0	3
2008-08-13	0	4
2008-01-03	0	2
2008-02-04	0	1
2008-02-27	0	3
2008-05-15	0	4
2008-06-05	0	4
2008-07-04	0	1
2008-07-26	0	8
2008-08-28	0	4
2008-12-11	0	3
2007-11-15	0	1
2008-02-12	0	4
2008-03-31	0	2
2008-05-02	0	1
2008-06-07	0	1
2008-07-04	0	1
2008-09-20	0	3
2008-02-21	0	1
2008-03-31	0	4
2008-07-07	0	2
2008-02-27	0	1
2008-03-07	0	1
2008-04-02	0	3
2008-05-22	0	7
2008-06-22	0	5
2008-07-19	0	4
2008-03-06	0	1
2008-03-29	0	3
2008-05-09	0	2
2008-05-22	0	1
2008-06-10	0	1
2008-02-17	0	4
2008-03-07	0	6
2008-04-09	0	7
2008-05-10	0	1
2008-06-14	0	5
2008-07-16	0	1
2007-09-27	0	1
2008-03-02	0	2
2008-03-23	0	4
2008-04-19	0	7
2008-05-12	0	2
2008-05-22	0	1
2008-06-16	0	7
2008-07-16	0	3
2008-08-15	0	7
2008-11-11	0	3
2009-06-19	0	1
2008-03-06	0	4
2008-03-15	0	5
2008-04-10	0	6
2008-05-10	0	3
2008-07-05	0	5
2008-08-02	0	7
2009-06-05	0	1
2009-07-29	0	3
2008-03-09	0	3
2008-03-21	0	1
2008-04-08	0	5
2008-05-17	0	5
2008-06-10	0	1
2008-03-15	0	2
2008-04-10	0	4
2008-05-10	0	3
2008-06-05	0	1
2008-07-05	0	5
2009-01-22	0	1
2009-02-08	0	3
2008-03-18	0	6
2008-05-12	0	5
2008-06-12	0	3
2008-07-08	0	1
2008-07-30	0	1
2008-08-19	0	4
2008-03-18	0	3
2008-05-08	0	3
2008-06-08	0	5
2008-07-15	0	5
2007-06-06	0	1
2007-11-15	0	1
2008-03-31	0	1
2008-04-23	0	3
2008-05-18	0	6
2008-06-10	0	1
2008-07-24	0	5
2009-01-14	0	1
2008-03-31	0	1
2008-04-17	0	8
2008-05-17	0	2
2008-06-29	0	5
2008-08-31	0	2
2008-09-25	0	2
2008-03-21	0	2
2008-03-23	3	5
2008-04-03	1	1
2008-04-20	2	2
2008-05-17	2	3
2008-06-14	1	4
2008-07-11	0	1
2008-08-16	2	3
2008-03-31	0	1
2008-04-09	0	1
2008-05-09	0	3
2007-12-06	0	1
2008-04-12	0	2
2008-04-26	0	5
2008-05-09	0	1
2008-07-14	0	5
2008-08-13	0	3
2008-09-26	0	3
2008-12-26	0	1
2008-04-02	0	3
2008-05-03	0	5
2008-06-25	0	6
2008-07-24	0	2
2008-04-04	1	2
2008-06-15	0	1
2008-07-31	0	1
2008-08-12	2	6
2008-09-10	2	6
2008-10-19	0	1
2009-01-18	1	1
2009-04-17	1	5
2009-06-25	2	3
2009-08-05	3	4
2008-04-07	0	4
2008-05-07	0	1
2008-05-29	0	4
2008-08-17	0	3
2008-12-21	0	7
2008-04-18	0	1
2008-04-10	0	7
2008-05-09	0	2
2008-06-06	0	5
2008-07-21	0	2
2008-08-17	0	1
2008-05-02	0	1
2007-11-15	0	1
2008-04-23	3	5
2008-05-19	1	5
2008-06-18	6	7
2008-06-28	0	1
2008-07-17	2	4
2008-08-13	1	4
2008-09-09	2	2
2008-04-23	0	4
2008-05-12	0	1
2008-05-24	0	1
2008-07-03	0	6
2008-08-17	0	3
2008-12-22	0	1
2009-01-05	0	1
2009-01-20	0	2
2008-05-06	0	9
2008-06-26	0	8
2008-08-08	0	2
2008-08-29	0	7
2008-11-13	0	8
2008-12-16	0	5
2009-03-15	0	2
2009-03-25	0	1
2009-04-12	0	3
2009-05-11	0	4
2009-07-12	0	7
2008-05-15	0	2
2008-06-16	0	1
2008-07-22	0	5
2008-08-23	0	6
2008-05-10	0	1
2008-05-18	0	6
2008-06-14	0	5
2008-07-12	0	3
2008-05-16	0	1
2008-07-19	0	1
2008-05-12	0	2
2008-06-23	0	7
2008-07-19	0	1
2008-08-19	0	2
2008-09-25	0	6
2008-12-23	0	3
2009-02-03	0	1
2008-05-19	0	4
2008-06-15	0	2
2008-06-28	0	1
2008-07-22	0	1
2008-09-07	0	3
2008-05-19	0	2
2008-05-19	0	4
2008-06-28	0	7
2008-08-17	0	6
2009-04-17	0	2
2009-05-11	0	1
2008-05-19	0	3
2008-07-29	0	4
2008-05-26	0	4
2008-08-11	0	3
2008-05-26	0	1
2008-06-23	0	4
2008-06-10	0	1
2008-06-16	0	6
2008-06-23	0	1
2008-06-23	0	1
2008-07-09	0	1
2008-08-15	0	5
2008-12-16	0	1
2009-01-12	0	1
2009-05-01	0	3
2009-05-26	0	3
2008-06-29	0	2
2008-07-03	0	2
2008-07-03	0	3
2009-01-30	0	4
2008-07-05	3	3
2008-07-31	2	6
2009-04-17	3	7
2009-06-05	2	4
2009-09-02	0	2
2009-10-03	2	4
2008-07-11	0	1
2008-08-30	0	4
2009-04-17	0	5
2009-05-14	1	4
2009-06-08	2	2
2009-06-23	0	1
2009-07-02	0	6
2009-08-31	0	3
2008-07-08	0	6
2009-01-20	0	7
2009-02-08	0	1
2009-02-20	0	7
2009-05-04	0	1
2009-05-28	0	2
2008-07-12	0	1
2008-07-31	0	3
2008-08-28	0	1
2008-10-25	0	1
2008-12-04	0	4
2009-05-13	0	3
2009-06-06	0	1
2008-07-16	0	2
2008-08-11	0	4
2008-10-25	0	1
2009-04-21	0	3
2009-05-21	0	5
2009-07-27	0	1
2009-08-08	0	1
2009-09-01	0	1
2009-08-03	0	5
2008-10-25	0	1
2009-04-27	0	6
2009-05-16	0	3
2009-06-22	0	4
2008-07-31	1	1
2008-08-07	0	5
2008-09-07	0	6
2009-04-12	0	2
2009-05-08	0	7
2008-08-16	0	1
2008-12-06	0	1
2008-09-20	0	1
2008-12-24	0	3
2009-01-10	0	1
2009-06-13	0	1
2009-09-11	0	6
2010-04-27	0	1
2010-05-16	0	1
2009-02-08	0	3
2009-03-13	0	2
2009-04-17	0	5
2009-05-13	0	4
2009-06-22	0	2
2009-07-21	0	4
2009-08-18	0	7
2009-09-15	0	1
2009-02-12	0	4
2009-03-13	0	4
2009-04-19	0	5
2009-05-13	0	4
2009-08-03	0	3
2009-08-29	0	1
2009-03-16	0	1
2009-03-15	0	5
2009-04-03	0	3
2009-05-27	0	4
2009-06-26	0	3
2009-07-21	0	2
2009-08-30	0	6
2009-04-06	0	1
2009-04-29	0	1
2009-05-28	0	6
2009-08-02	0	4
2009-04-12	0	4
2009-05-16	0	5
2009-08-06	0	1
2009-09-20	0	1
2009-04-12	0	5
2009-05-28	1	3
2009-06-26	0	5
2009-08-10	0	1
2009-08-26	0	5
2009-09-22	0	1
2008-12-24	0	1
2009-04-12	3	4
2009-05-11	4	7
2009-06-10	1	2
2009-09-03	3	4
2009-04-14	0	5
2009-05-11	0	3
2009-07-05	0	5
2009-08-05	0	3
2009-04-16	0	2
2009-05-13	0	1
2009-05-22	0	5
2009-07-27	0	3
2009-08-28	0	2
2010-05-06	0	5
2009-04-16	0	1
2009-06-23	0	3
2009-07-20	0	7
2009-08-12	0	1
2009-10-15	0	3
2009-12-27	0	1
2010-04-19	0	2
2009-04-27	0	2
2009-04-18	0	4
2009-05-13	0	6
2009-06-07	0	2
2009-08-08	0	1
2009-09-06	0	5
2009-10-03	0	3
2009-04-18	0	1
2009-06-07	0	2
2009-08-28	0	5
2009-09-07	0	1
2009-09-26	0	3
2009-04-14	0	1
2009-07-24	0	3
2009-09-01	0	7
2010-04-17	0	2
2010-05-25	0	1
2009-04-16	0	1
2009-05-01	0	5
2009-05-31	0	6
2009-04-26	0	7
2009-08-01	0	4
2010-04-21	0	1
2009-04-21	0	4
2009-05-20	0	7
2009-08-02	0	5
2009-08-19	0	1
2009-08-28	0	2
2009-09-24	0	1
2009-04-12	4	4
2009-05-28	0	7
2009-06-07	0	1
2009-06-26	0	3
2009-08-13	0	2
2009-04-27	0	2
2009-05-13	0	4
2009-06-07	0	2
2009-08-08	0	5
2009-04-26	2	3
2009-05-24	0	5
2009-06-29	0	4
2009-08-10	0	6
2009-09-22	0	1
2009-04-29	2	4
2009-05-31	0	2
2009-07-05	3	3
2009-08-19	3	3
2009-09-25	0	1
2009-05-01	0	3
2009-05-30	0	2
2009-04-30	0	5
2009-08-13	0	3
2009-05-15	0	6
2009-05-03	0	2
2009-08-15	0	1
2009-10-03	0	1
2009-05-08	0	1
2009-07-29	0	1
2009-08-28	0	1
2009-05-07	0	3
2009-06-25	0	3
2009-08-02	0	3
2009-08-31	0	5
2009-09-22	0	1
2009-05-11	0	2
2009-06-04	0	3
2009-08-07	0	1
2009-09-21	0	3
2010-05-11	0	4
2009-05-17	3	5
2009-06-26	0	2
2009-09-15	0	2
2010-04-20	3	4
2010-05-18	1	2
2009-05-13	0	1
2009-07-12	0	1
2009-08-31	0	1
2009-04-28	0	2
2009-05-20	0	5
2009-06-18	0	4
2009-07-20	0	1
2009-08-11	0	3
2010-04-19	0	1
2009-05-15	0	2
2009-08-26	0	1
2009-12-17	0	1
2010-04-15	0	6
2009-05-13	0	8
2009-08-02	0	4
2009-09-13	0	5
2010-04-18	0	1
2009-05-13	4	5
2009-07-31	0	1
2009-05-13	1	3
2009-05-24	0	3
2009-07-10	0	7
2009-05-24	0	1
2009-06-24	0	4
2009-08-22	0	1
2009-10-07	0	5
2010-04-24	0	1
2010-05-28	0	1
2009-06-02	0	1
2009-05-23	0	3
2009-08-02	0	5
2009-08-31	0	3
2009-12-29	0	5
2010-04-15	0	2
2008-12-12	0	1
2009-05-25	0	1
2009-08-28	0	4
2009-05-26	0	2
2009-08-13	0	2
2009-09-13	0	3
2010-04-24	0	1
2010-05-11	0	1
2009-05-28	0	4
2009-06-22	0	4
2009-07-16	0	3
2009-08-11	0	5
2009-09-10	0	8
2009-10-26	0	4
2009-05-20	0	5
2009-08-13	0	3
2009-05-31	0	1
2009-09-15	0	3
2009-06-01	0	1
2009-06-19	0	1
2009-06-30	0	3
2009-07-31	0	5
2009-08-30	0	2
2009-06-01	2	3
2009-09-07	0	1
2009-10-28	0	1
2010-04-16	0	4
2010-05-16	0	1
2009-06-10	0	1
2009-08-02	0	5
2009-08-12	0	1
2009-09-01	0	1
2009-06-03	0	3
2009-06-14	0	1
2009-06-24	0	3
2009-08-18	0	3
2010-05-15	0	2
2009-06-22	0	1
2009-06-22	0	1
2009-08-12	0	1
2008-09-20	1	1
2009-07-30	0	1
2009-07-31	0	6
2009-08-26	0	3
2009-08-02	0	1
2009-08-05	0	6
2009-08-02	0	1
2009-08-15	0	1
2009-10-03	0	1
2009-08-07	0	1
2009-07-27	0	1
2009-08-11	0	1
2009-08-27	0	3
2009-09-01	0	5
2009-09-26	0	1
2010-04-16	0	3
2010-05-03	0	1
2009-08-29	0	1
2010-04-16	0	2
2009-09-07	0	1
2010-04-23	0	6
2009-08-14	0	1
2009-09-07	0	2
2009-08-12	0	4
2009-09-10	0	5
2010-04-15	0	1
2009-09-24	0	1
2010-04-20	0	5
2009-08-13	0	1
2009-09-15	0	4
2008-11-29	0	1
2009-09-13	0	1
2009-09-19	0	4
2010-05-08	0	6
2009-09-22	0	1
2010-04-17	0	5
2010-05-08	0	8
2009-09-21	0	1
2009-10-02	0	1
2010-04-21	0	1
2009-12-01	0	1
2010-05-06	0	1
2009-11-22	0	2
2009-12-17	0	2
2010-04-16	0	3
2009-12-17	0	1
2009-08-13	0	6
2009-08-14	0	4
2010-04-18	0	4
2010-05-11	0	3
2009-08-15	0	1
2010-04-15	0	1
2010-05-06	0	1
2009-08-18	0	3
2010-04-08	0	1
2010-04-20	0	2
2010-05-18	0	5
2010-04-18	0	3
2010-05-11	0	2
2010-04-24	0	1
2010-05-12	0	5
2010-04-21	0	1
2010-04-20	0	5
2010-04-26	0	4
2010-05-18	0	7
2010-04-24	0	4
2010-04-15	0	6
2010-05-10	0	1
2010-05-20	0	7
2010-04-15	0	2
2010-05-10	0	5
2010-04-16	0	1
2010-05-11	0	3
2010-04-15	0	3
2010-05-11	0	1
2010-04-16	0	3
2010-05-14	0	1
2010-04-27	0	3
2010-05-10	0	4
2010-04-16	0	1
2010-04-15	0	3
2010-04-15	4	5
2010-04-23	0	5
2010-05-15	0	8
2010-04-17	0	1
2010-04-30	0	3
2010-04-18	0	5
2010-05-13	0	2
2010-04-18	0	1
2010-05-18	0	3
2010-04-30	0	5
2010-04-16	0	3
2010-05-15	0	1
2010-04-19	0	4
2010-04-20	0	3
2010-04-18	0	3
2010-04-18	0	4
2010-04-18	0	4
2010-05-23	0	8
2010-04-21	0	2
2010-04-25	0	3
2010-04-30	0	1
2010-05-09	0	2
2010-04-27	0	1
2010-05-09	0	5
2010-05-01	0	2
2010-05-12	0	3
2010-05-12	0	1
2010-05-03	0	4
2010-04-24	0	1
2010-05-09	0	1
2010-05-15	0	1
2010-04-24	0	3
2010-04-24	0	1
2010-05-19	0	1
2010-05-19	0	1
2010-05-19	0	1
2010-05-22	0	1
2010-05-24	0	1
2010-05-27	0	1
2010-05-03	0	1

## Sheet: Supplementary Figure 2
FemaleID	Genotype	offspring	litterNr	multipleMating
1	w	11	4	0.00247251
2	t	13	7	7.91724e-05
3	t	2	1	0.000468023
4	w	27	4	0.00240834
5	t	2	1	0.00308439
6	w	3	2	0.00389836
7	t	3	1	0.00173671
8	w	14	3	-0.000207168
9	w	20	6	-0.000908936
10	t	8	4	-0.00376441
11	t	15	6	0.00262589
12	w	29	6	0.00376028
13	t	14	5	-0.00474551
14	w	38	9	-0.000382865
15	w	41	7	-0.000126138
16	w	27	5	-0.00428208
17	w	38	11	0.0050733
18	w	13	6	-0.00351667
19	w	25	4	0.00684914
20	w	31	10	0.00203331
21	t	14	7	0.000882342
22	t	13	4	0.00230966
23	t	2	1	0.00302009
24	w	14	4	0.000961462
25	w	2	1	0.00685254
26	w	6	1	0.00222052
27	w	15	6	-0.00368365
28	t	19	6	0.0066743
29	t	28	6	0.00305293
30	t	4	2	-0.00664883
31	t	10	3	-0.00497156
32	w	14	5	0.000669748
33	w	3	2	0.00337807
34	w	7	4	-0.000352122
35	t	14	3	0.00407579
36	w	2	1	-0.00112067
37	w	33	7	0.00236337
38	w	14	10	-0.00172016
39	t	8	4	-0.000119808
40	w	23	7	-0.00246016
41	w	25	5	0.000904791
42	w	36	10	0.00433327
43	w	24	8	0.00136447
44	w	9	4	0.00196321
45	w	2	1	0.0015804
46	w	27	9	0.00257263
47	t	5	3	0.00335968
48	t	16	5	9.63818e-05
49	w	20	7	-0.00155036
50	w	22	9	0.00445702
51	t	16	4	-0.000557427
52	w	27	6	0.0012569
53	w	25	8	-0.000785205
54	t	14	5	0.000145318
55	w	20	6	0.000244963
56	w	29	5	-0.00291401
57	w	5	3	0.00169836
58	w	28	9	0.000587887
59	t	41	9	8.9403e-05
60	w	23	8	-0.00334351
61	w	35	11	-2.56533e-05
62	w	3	1	3.19498e-05
63	t	10	2	-0.00216502
64	w	43	13	0.00114388
65	w	22	5	0.000717853
66	w	25	6	0.00398548
67	w	11	5	-0.00149443
68	t	15	7	0.00095911
69	w	3	1	0.00538451
70	w	9	2	-0.00166236
71	w	2	1	-0.00398975
72	w	21	4	-0.00120712
73	t	24	4	0.00460632
74	w	22	10	0.00196763
75	w	7	4	-0.00379521
76	w	8	4	0.00451185
77	w	13	7	0.00160872
78	w	7	2	-0.00460267
79	w	23	6	0.00390547
80	w	2	1	-0.000136964
81	w	16	4	-0.00429077
82	w	4	1	0.0054594
83	w	38	11	-0.00166965
84	w	7	3	-0.00535811
85	w	24	6	0.00416133
86	w	16	4	0.00210892
87	t	29	8	0.00103448
88	w	8	5	-0.00235089
89	w	21	6	-0.0019308
90	w	21	8	0.000717273
91	w	14	3	0.00134469
92	w	17	6	0.00746752
93	w	30	9	-0.00216422
94	t	19	7	0.00100728
95	w	56	11	-0.000587791
96	w	20	5	0.0024886
97	w	18	7	-0.0027871
98	w	14	4	0.00240338
99	w	19	7	-0.000613393
100	w	30	7	0.00322695
101	w	17	5	0.00516102
102	w	20	6	-0.00139974
103	w	15	5	0.00456555
104	w	5	3	-0.00144536
105	w	22	7	-0.00332067
106	w	22	8	0.00136604
107	w	19	8	0.00426881
108	w	2	1	0.00641931
109	w	19	5	-0.00434154
110	w	18	8	0.000104312
111	w	7	2	-0.00351046
112	w	5	2	0.000813016
113	w	7	2	-0.000153571
114	t	26	6	0.00448223
115	w	11	5	0.00343502
116	w	20	4	-0.00380184
117	w	7	2	-0.00487971
118	w	20	6	0.00353656
119	w	26	8	0.00488749
120	w	24	6	-0.00202304
121	w	6	1	0.00473534
122	w	12	4	-0.00502579
123	w	14	6	-0.00329667
124	t	30	10	-0.00193191
125	w	2	1	0.00179571
126	w	14	7	0.000140513
127	w	6	1	0.00546561
128	w	21	6	0.000336594
129	w	28	8	0.00370091
130	w	2	1	0.00477596
131	w	12	3	-0.00197935
132	w	8	2	0.000604695
133	w	4	1	5.80669e-05
134	w	8	2	-0.000919507
135	w	12	3	0.00630033
136	w	6	3	-0.00182703
137	w	12	5	0.00272913
138	w	4	2	0.00617549
139	w	12	5	-0.00377966
140	w	14	4	-0.0036864
141	w	20	6	-0.00144094
142	t	18	5	0.0013505
143	w	17	5	-0.00168019
144	t	15	5	0.00285288
145	w	18	7	0.000873014
146	w	9	5	-0.000721364
147	w	13	5	-0.00323915
148	w	28	6	-0.00282022
149	w	14	7	0.00178453
150	w	21	6	-0.00425984
151	w	4	3	0.00368594
152	w	5	2	-0.00588947
153	t	13	5	-0.000472045
154	w	19	5	0.0035813
155	w	11	4	0.00267597
156	w	23	6	0.000561741
157	w	16	4	0.00294281
158	w	16	6	0.00513628
159	w	10	2	-0.00227683
160	w	20	6	0.00476601
161	w	18	6	-0.00513177
162	w	13	4	-0.000157858
163	w	13	6	-2.62302e-06
164	w	2	1	-0.00273678
165	w	5	1	0.00325188
166	w	18	4	0.00192305
167	w	10	5	-0.00183575
168	w	8	4	0.00269738
169	w	3	1	0.00235894
170	w	6	2	0.000121173
171	w	10	4	0.00386499
172	w	15	5	0.00502945
173	w	18	5	0.00402992
174	w	4	2	0.00200964
175	w	14	5	4.77862e-05
176	w	3	1	0.000195592
177	w	5	3	6.25143e-06
178	w	8	3	0.000786666
179	w	2	1	-0.00381367
180	w	4	1	0.0013398
181	w	11	3	0.0035019
182	w	6	1	0.00345024
183	w	5	2	0.00304612
184	w	6	1	0.000244903
185	w	10	3	0.00254883
186	w	3	2	0.00455597
187	t	5	1	-0.00281574
188	w	10	2	-0.00326472
189	w	10	4	-0.00230256
190	w	11	2	-0.00337846
191	w	3	2	0.0041427
192	w	6	2	0.00481336
193	w	5	2	-0.00221963
194	w	13	2	0.00265327
195	w	7	2	0.00241637
196	w	14	3	-0.000638812
197	w	4	2	-0.00742064
198	w	5	1	0.00152006
199	w	4	2	0.00284938
200	w	4	2	0.00215188
201	w	7	2	-0.00177839
202	w	5	2	0.00222609
203	w	2	1	-0.00485025
204	w	4	2	-0.00210396
205	w	3	1	0.00601935
206	w	9	2	-0.00430694
207	w	7	2	0.00286882
208	w	12	2	-0.00369002
209	w	4	1	0.000134263
210	w	3	1	0.00646993
211	w	3	2	0.00591449
212	w	4	2	-0.00146314
213	w	2	1	-0.00519948
214	w	6	2	0.00140834
215	w	4	1	0.000256104
216	w	3	1	0.00172322
217	w	5	1	0.0037975
218	w	5	1	0.00211558
219	w	3	1	-0.00344453
220	w	4	2	0.00146343
221	w	14	3	0.000298292
222	w	7	2	0.00363844
223	w	3	1	-7.33848e-05
224	w	3	1	0.00310785
225	w	8	3	-0.00144274

## Sheet: Supplementary Figure 3
Date	females	males
2006-07-13	40	26
2006-08-17	45	30
2006-08-31	26	17
2006-10-09	37	30
2006-11-14	27	19
2007-01-22	40	57
2007-02-21	35	46
2007-04-13	53	34
2007-06-06	48	31
2007-07-11	39	41
2007-08-28	35	26
2007-11-08	21	23
2008-01-21	24	41
2008-03-31	29	23
2008-04-25	46	35
2008-06-05	51	33
2008-07-22	46	36
2008-09-09	47	43
2008-10-28	42	47
2008-12-22	44	49
2009-03-04	42	58
2009-05-06	55	40
2009-07-16	73	87
2009-08-20	80	57
2009-10-07	80	67
2009-12-16	88	100
2010-01-20	62	51
2010-03-25	57	86
2010-04-12	88	92
